# Supplementary material for: Efficacy and safety of anticoagulants for postoperative thrombophylaxis in total hip and knee arthroplasty: A PRISMA-compliant Bayesian network meta-analysis
Source: PLoS One. 2021 Jun 17;16(6):e0250096. doi: 10.1371/journal.pone.0250096 (PMC8211213; doi:10.1371/journal.pone.0250096)
Supplement: S3 File — (XLSX) [file pone.0250096.s009.xlsx]

## Sheet: Sheet1
Citation	Described as randomized*	Described as double-blind*	Described withdrawals*	Randomization method described and appropriate**	Double-blinding method described and appropriate**	Score
ADVANCE-1	1	1	1	1	1	5
ADVANCE-2	1	1	1	1	1	5
ADVANCE-3	1	1	1	1	0	4
APROPOS	1	0	1	1	0	3
RE-MODEL	1	1	1	1	1	5
RE-NOVATE	1	1	1	1	1	5
RE-MOBILIZE	1	1	1	1	1	5
RE-NOVATEⅡ	1	1	1	1	1	5
NCT00246025	1	1	1	0	0	3
BISTRO-Ⅱ	1	1	1	1	0	4
RECORD 1	1	1	1	1	0	4
RECORD 2	1	1	1	1	0	4
RECORD 3	1	1	1	1	1	5
RECORD 4	1	1	1	1	1	5
PROOF CONCEPT	1	0	1	1	0	3
ODIXA KNEE	1	1	1	1	1	5
ODIXA HIP od	1	1	1	0	0	3
ODIXA HIP td	1	0	1	1	0	3
Zou Y 2014	1	0	1	1	0	3
PENTAMAKS	1	1	1	1	1	5
EPHESUS	1	1	1	1	1	5
PENTATHALON	1	1	1	1	1	5
Fuji T 2008	1	1	1	1	1	5
ALEXANDER G 2001	1	1	1	1	1	5
Fuji T 2014	1	1	1	1	1	5
STARS E-3	1	1	1	0	0	3
Fuji T 2010	1	1	1	0	0	3
NCT01181167	1	1	1	0	0	3
EXTEND	1	1	1	0	0	3
Colwell CW 2003	1	1	1	1	0	4
EXPRESS	1	1	1	1	1	5
Fuji T(E)	1	1	0	1	0	3
Hull RD 2000(1)	1	1	1	1	1	5
Hull RD 2000(2)	1	1	0	1	1	4
Anderson DR 2013	1	1	0	1	1	4
* A study receives a Score of 1 for "yes" and 0 for "no"
** A sutdy receives a Score of 0 if no description is given, 1 if the method is described and appropirate, and -1 if the method is described but inappropriate.
